# Supplementary material for: From discovery to application: twenty years of Meyerozyma caribbica
Source: FEMS Yeast Res. 2026 Feb 11;26:foag010. doi: 10.1093/femsyr/foag010 (PMC12923170; doi:10.1093/femsyr/foag010)
Supplement: foag010_Supplemental_Files [file foag010_supplemental_files.zip]

Archive with 2 entries (2 files):
- Table_S1_Suppl_material_Review_M_caribbica_structured_dataset.xlsx
- Table_S1_Suppl_material_Review_M_caribbica_structured_dataset_CSV.csv
