# Supplementary material for: From discovery to application: twenty years of Meyerozyma caribbica
Source: FEMS Yeast Res. 2026 Feb 11;26:foag010. doi: 10.1093/femsyr/foag010 (PMC12923170; doi:10.1093/femsyr/foag010)
Supplement: foag010_Supplemental_Files [file foag010_supplemental_files.zip › Table_S1_Suppl_material_Review_M_caribbica_structured_dataset_CSV.csv]

Isolate_ID	Country	Substrate	Reference	DOI
11	Italy	Flower (Pentanema squarrosum)	Agarbati et al (2024)	https://doi.org/10.1007/s00253-023-12942-1
ic2	Italy	gut of Forager bee Apis mellifera	Agarbati et al (2024)	https://doi.org/10.1007/s00253-023-12942-1
ic5	Italy	gut of Forager bee Apis mellifera	Agarbati et al (2024)	https://doi.org/10.1007/s00253-023-12942-1
im4	Italy	gut of Forager bee Apis mellifera	Agarbati et al (2024)	https://doi.org/10.1007/s00253-023-12942-1
iu7	Italy	gut of Forager bee Apis mellifera	Agarbati et al (2024)	https://doi.org/10.1007/s00253-023-12942-1
Mc18	Italy	honeybees	Agarbati et al (2024)	https://doi.org/10.1007/s11274-024-03941-z
Mc26	Italy	honeybees	Agarbati et al (2024)	https://doi.org/10.1007/s11274-024-03941-z
Mc58	Italy	honeybees	Agarbati et al (2024)	https://doi.org/10.1007/s11274-024-03941-z
Mc95	Italy	honeybees	Agarbati et al (2024)	https://doi.org/10.1007/s11274-024-03941-z
unnamed	Malaysia	pineapple peels	Akter et al (2021)	https://doi.org/10.1111/jfpp.16035
CHAP-204	Brazil	gut of Spodoptera frugiperda larvae	Albarello et al (2023)	https://doi.org/10.1007/s12155-023-10616-4
URM8365	Brazil	soil of sugarcane irrigated with vinasse	Alencar et al (2023)	https://doi.org/10.3390/jof9080789
SSA1654	China	termite Reticulitermes chinenesis	Ali et al (2021)	https://doi.org/10.1186/s13068-021-01906-0
unnamed	Brazil	mining water	Amorim et al (2018)	https://doi.org/10.1016/j.jece.2018.06.061
9C	Brazil	pineaple fermented pulp	Amorim et al (2018)	https://doi.org/10.1016/j.foodres.2018.02.054
9D	Brazil	pineaple fermented pulp	Amorim et al (2018)	https://doi.org/10.1016/j.foodres.2018.02.054
unnamed	Benin (West Africa)	millet flour (food)	Angelov et al (2017)	http://dx.doi.org/10.2174/1874070701711010094
unnamed	India	fermented apple juice	Arumugam et al (2020)	https://doi.org/10.1016/j.bcab.2020.101508
YDP-27	India	spinach leaves	Baral et al (2025)	https://doi.org/10.1111/ppa.14100
unnamed	Brazil	pot honey	Barbosa et al 2024	https://doi.org/10.13102/sociobiology.v71i2.10359
L6A2	México	“Ataulfo” mango fruit	Bautista-Rosales et al (2013)	https://doi.org/10.1016/j.biocontrol.2013.03.010
unnamed	India	oil mill	Bhaumik et al (2020)	https://doi.org/10.1007/s00449-020-02361-1
unnamed	India	oil mill	Bhowmick et al (2024)	https://doi.org/10.1016/j.renene.2024.121763
unnamed	Côte d’Ivoire (Ivory Coast)	raffia wine	Bi et al (2016)	https://doi.org/10.1007/s11274-016-2095-3
unnamed	China	soil from a peach orchard	Cao et al (2013)	https://doi.org/10.1016/j.ijfoodmicro.2013.01.007
unnamed	Brazil	cattle dung	Cassa-Barbosa et al (2015)	https://www.geneticsmr.org/articles/isolation-and-characterization-of-yeasts-capable-of-efficient-utilization-of-hemicellulosic-hydrolyzate-as-the-carbon-so.pdf
unnamed	Brazil	cattle salive	Cassa-Barbosa et al (2015)	https://www.geneticsmr.org/articles/isolation-and-characterization-of-yeasts-capable-of-efficient-utilization-of-hemicellulosic-hydrolyzate-as-the-carbon-so.pdf
unnamed	Brazil	gut of Calosoma sp insect	Cassa-Barbosa et al (2015)	https://www.geneticsmr.org/articles/isolation-and-characterization-of-yeasts-capable-of-efficient-utilization-of-hemicellulosic-hydrolyzate-as-the-carbon-so.pdf
unnamed	Brazil	gut of Calosoma sp insect	Cassa-Barbosa et al (2015)	https://www.geneticsmr.org/articles/isolation-and-characterization-of-yeasts-capable-of-efficient-utilization-of-hemicellulosic-hydrolyzate-as-the-carbon-so.pdf
unnamed	Brazil	gut of Cerambycidae sp insect	Cassa-Barbosa et al (2015)	https://www.geneticsmr.org/articles/isolation-and-characterization-of-yeasts-capable-of-efficient-utilization-of-hemicellulosic-hydrolyzate-as-the-carbon-so.pdf
unnamed	Brazil	gut of Cerambycidae sp insect	Cassa-Barbosa et al (2015)	https://www.geneticsmr.org/articles/isolation-and-characterization-of-yeasts-capable-of-efficient-utilization-of-hemicellulosic-hydrolyzate-as-the-carbon-so.pdf
unnamed	Brazil	gut of Cerambycidae sp insect	Cassa-Barbosa et al (2015)	https://www.geneticsmr.org/articles/isolation-and-characterization-of-yeasts-capable-of-efficient-utilization-of-hemicellulosic-hydrolyzate-as-the-carbon-so.pdf
unnamed	Brazil	gut of Cerambycidae sp insect	Cassa-Barbosa et al (2015)	https://www.geneticsmr.org/articles/isolation-and-characterization-of-yeasts-capable-of-efficient-utilization-of-hemicellulosic-hydrolyzate-as-the-carbon-so.pdf
unnamed	Brazil	gut of Cerambycidae sp insect	Cassa-Barbosa et al (2015)	https://www.geneticsmr.org/articles/isolation-and-characterization-of-yeasts-capable-of-efficient-utilization-of-hemicellulosic-hydrolyzate-as-the-carbon-so.pdf
unnamed	Brazil	gut of Cerambycidae sp insect	Cassa-Barbosa et al (2015)	https://www.geneticsmr.org/articles/isolation-and-characterization-of-yeasts-capable-of-efficient-utilization-of-hemicellulosic-hydrolyzate-as-the-carbon-so.pdf
unnamed	Brazil	gut of Cerambycidae sp insect	Cassa-Barbosa et al (2015)	https://www.geneticsmr.org/articles/isolation-and-characterization-of-yeasts-capable-of-efficient-utilization-of-hemicellulosic-hydrolyzate-as-the-carbon-so.pdf
unnamed	Brazil	gut of Cerambycidae sp insect	Cassa-Barbosa et al (2015)	https://www.geneticsmr.org/articles/isolation-and-characterization-of-yeasts-capable-of-efficient-utilization-of-hemicellulosic-hydrolyzate-as-the-carbon-so.pdf
unnamed	Brazil	gut of Cerambycidae sp insect	Cassa-Barbosa et al (2015)	https://www.geneticsmr.org/articles/isolation-and-characterization-of-yeasts-capable-of-efficient-utilization-of-hemicellulosic-hydrolyzate-as-the-carbon-so.pdf
unnamed	Brazil	gut of Cerambycidae sp insect	Cassa-Barbosa et al (2015)	https://www.geneticsmr.org/articles/isolation-and-characterization-of-yeasts-capable-of-efficient-utilization-of-hemicellulosic-hydrolyzate-as-the-carbon-so.pdf
unnamed	Brazil	gut of Cerambycidae sp insect	Cassa-Barbosa et al (2015)	https://www.geneticsmr.org/articles/isolation-and-characterization-of-yeasts-capable-of-efficient-utilization-of-hemicellulosic-hydrolyzate-as-the-carbon-so.pdf
unnamed	Brazil	gut of Scarabaeidae sp insect	Cassa-Barbosa et al (2015)	https://www.geneticsmr.org/articles/isolation-and-characterization-of-yeasts-capable-of-efficient-utilization-of-hemicellulosic-hydrolyzate-as-the-carbon-so.pdf
unnamed	Brazil	gut of Scarabaeidae sp insect	Cassa-Barbosa et al (2015)	https://www.geneticsmr.org/articles/isolation-and-characterization-of-yeasts-capable-of-efficient-utilization-of-hemicellulosic-hydrolyzate-as-the-carbon-so.pdf
unnamed	Brazil	gut of Scarabaeidae sp insect	Cassa-Barbosa et al (2015)	https://www.geneticsmr.org/articles/isolation-and-characterization-of-yeasts-capable-of-efficient-utilization-of-hemicellulosic-hydrolyzate-as-the-carbon-so.pdf
unnamed	Brazil	gut of Scarabaeidae sp insect	Cassa-Barbosa et al (2015)	https://www.geneticsmr.org/articles/isolation-and-characterization-of-yeasts-capable-of-efficient-utilization-of-hemicellulosic-hydrolyzate-as-the-carbon-so.pdf
unnamed	Brazil	gut of Scarabaeidae sp insect	Cassa-Barbosa et al (2015)	https://www.geneticsmr.org/articles/isolation-and-characterization-of-yeasts-capable-of-efficient-utilization-of-hemicellulosic-hydrolyzate-as-the-carbon-so.pdf
unnamed	Brazil	gut of Scarabaeidae sp insect	Cassa-Barbosa et al (2015)	https://www.geneticsmr.org/articles/isolation-and-characterization-of-yeasts-capable-of-efficient-utilization-of-hemicellulosic-hydrolyzate-as-the-carbon-so.pdf
unnamed	Brazil	gut of Scarabaeidae sp insect	Cassa-Barbosa et al (2015)	https://www.geneticsmr.org/articles/isolation-and-characterization-of-yeasts-capable-of-efficient-utilization-of-hemicellulosic-hydrolyzate-as-the-carbon-so.pdf
unnamed	Brazil	gut of Scarabaeidae sp insect	Cassa-Barbosa et al (2015)	https://www.geneticsmr.org/articles/isolation-and-characterization-of-yeasts-capable-of-efficient-utilization-of-hemicellulosic-hydrolyzate-as-the-carbon-so.pdf
unnamed	Brazil	gut of Scarabaeidae sp insect	Cassa-Barbosa et al (2015)	https://www.geneticsmr.org/articles/isolation-and-characterization-of-yeasts-capable-of-efficient-utilization-of-hemicellulosic-hydrolyzate-as-the-carbon-so.pdf
unnamed	Brazil	gut of Scarabaeidae sp insect	Cassa-Barbosa et al (2015)	https://www.geneticsmr.org/articles/isolation-and-characterization-of-yeasts-capable-of-efficient-utilization-of-hemicellulosic-hydrolyzate-as-the-carbon-so.pdf
unnamed	Brazil	gut of Scarabaeidae sp insect	Cassa-Barbosa et al (2015)	https://www.geneticsmr.org/articles/isolation-and-characterization-of-yeasts-capable-of-efficient-utilization-of-hemicellulosic-hydrolyzate-as-the-carbon-so.pdf
unnamed	Brazil	gut of Scarabaeidae sp insect	Cassa-Barbosa et al (2015)	https://www.geneticsmr.org/articles/isolation-and-characterization-of-yeasts-capable-of-efficient-utilization-of-hemicellulosic-hydrolyzate-as-the-carbon-so.pdf
unnamed	Brazil	gut of Scarabaeidae sp insect	Cassa-Barbosa et al (2015)	https://www.geneticsmr.org/articles/isolation-and-characterization-of-yeasts-capable-of-efficient-utilization-of-hemicellulosic-hydrolyzate-as-the-carbon-so.pdf
unnamed	Brazil	gut of Scarabaeidae sp insect	Cassa-Barbosa et al (2015)	https://www.geneticsmr.org/articles/isolation-and-characterization-of-yeasts-capable-of-efficient-utilization-of-hemicellulosic-hydrolyzate-as-the-carbon-so.pdf
unnamed	Brazil	gut of Scarabaeidae sp insect	Cassa-Barbosa et al (2015)	https://www.geneticsmr.org/articles/isolation-and-characterization-of-yeasts-capable-of-efficient-utilization-of-hemicellulosic-hydrolyzate-as-the-carbon-so.pdf
unnamed	Brazil	gut of Scarabaeidae sp insect	Cassa-Barbosa et al (2015)	https://www.geneticsmr.org/articles/isolation-and-characterization-of-yeasts-capable-of-efficient-utilization-of-hemicellulosic-hydrolyzate-as-the-carbon-so.pdf
unnamed	Brazil	gut of Scarabaeidae sp insect	Cassa-Barbosa et al (2015)	https://www.geneticsmr.org/articles/isolation-and-characterization-of-yeasts-capable-of-efficient-utilization-of-hemicellulosic-hydrolyzate-as-the-carbon-so.pdf
CFP00919	Brazil	patients with bloodstream infection	Chaves et al (2021)	https://doi.org/10.1093/mmy/myaa044
CFP00920	Brazil	patients with bloodstream infection	Chaves et al (2021)	https://doi.org/10.1093/mmy/myaa044
CFP00921	Brazil	patients with bloodstream infection	Chaves et al (2021)	https://doi.org/10.1093/mmy/myaa044
CFP00922	Brazil	patients with bloodstream infection	Chaves et al (2021)	https://doi.org/10.1093/mmy/myaa044
CFP00924	Brazil	patients with bloodstream infection	Chaves et al (2021)	https://doi.org/10.1093/mmy/myaa044
MH267795	Tunisia	olive oil mill wastewater	Chebbi et al (2019)	https://doi.org/10.1016/j.indcrop.2019.111535
unnamed	Taiwan	Guava fruit	Chen et al (2023)	https://doi.org/10.1128/spectrum.01471-23
unnamed	Taiwan	Lemon fruit	Chen et al (2023)	https://doi.org/10.1128/spectrum.01471-23
unnamed	Taiwan	Lemon fruit	Chen et al (2023)	https://doi.org/10.1128/spectrum.01471-23
unnamed	Taiwan	Lemon fruit	Chen et al (2023)	https://doi.org/10.1128/spectrum.01471-23
unnamed	Taiwan	Mango fruit	Chen et al (2023)	https://doi.org/10.1128/spectrum.01471-23
unnamed	Taiwan	Melon fruit	Chen et al (2023)	https://doi.org/10.1128/spectrum.01471-23
unnamed	Taiwan	Melon fruit	Chen et al (2023)	https://doi.org/10.1128/spectrum.01471-23
unnamed	Taiwan	Pear fruit	Chen et al (2023)	https://doi.org/10.1128/spectrum.01471-23
unnamed	Taiwan	Pear fruit	Chen et al (2023)	https://doi.org/10.1128/spectrum.01471-23
KKP 3003	Poland	organic grape	Choinska et al (2020)	https://link.springer.com/article/10.1007/s10482-020-01420-7
WUT28	Israel	dark grapes	Chreptowicz et al (2017)	https://doi.org/10.1111/lam.12835
CDFA887	USA	beetle adult gut (Brachypeplus glaber)	Cline et al (2014)	https://doi.org/10.1371/journal.pone.0089295
CDFA905	USA	beetle adult gut (Brachypeplus glaber)	Cline et al (2014)	https://doi.org/10.1371/journal.pone.0089295
CDFA906	USA	beetle adult gut (Brachypeplus glaber)	Cline et al (2014)	https://doi.org/10.1371/journal.pone.0089295
27604	China	flat peach	Cong et al (2025)	https://doi.org/10.3390/foods14193378
CCMA 1738	Brazil	Conilon coffee fruits	da Silva et al. (2021)	https://doi.org/10.1016/j.fm.2021.103786
H1S0K3b	Ghana	Fresh cocoa bean	Daniel et al (2009)	https://doi.org/10.1111/j.1567-1364.2009.00520.x
H5MANDK13	Ghana	Fresh cocoa bean	Daniel et al (2009)	https://doi.org/10.1111/j.1567-1364.2009.00520.x
GEP7	India	fermented bamboo shoots (food)	Das et al (2024)	https://doi.org/10.1016/j.heliyon.2024.e39500
unnamed	Brazil	Coffee cherries (Coffea arabica)	de Carvalho Neto et al (2017)	https://doi.org/10.3390/fermentation3010011
AF2.6.9.231	Italy	Drosophila suzukii	de Marco et al (2018)	https://doi.org/10.1534/g3.117.300316
Clone 1	Italy	gut of Aedes aegypti	de Marco et al (2018)	https://doi.org/10.1534/g3.117.300316
Clone 8	Italy	gut of Anopheles stephensi	de Marco et al (2018)	https://doi.org/10.1534/g3.117.300316
Clone C2	Italy	gut of Culex quinquefasciatus	de Marco et al (2018)	https://doi.org/10.1534/g3.117.300316
200501316	France	BAL bronchoalveolar lavage (patients)	Desnos-Ollivier et al (2008)	https://doi.org/10.1128/jcm.01451-08
200600368	France	BAL bronchoalveolar lavage (patients)	Desnos-Ollivier et al (2008)	https://doi.org/10.1128/jcm.01451-08
200700035	France	BAL bronchoalveolar lavage (patients)	Desnos-Ollivier et al (2008)	https://doi.org/10.1128/jcm.01451-08
200500812	France	Blood	Desnos-Ollivier et al (2008)	https://doi.org/10.1128/jcm.01451-08
200500862	France	Blood	Desnos-Ollivier et al (2008)	https://doi.org/10.1128/jcm.01451-08
200500949	France	Blood	Desnos-Ollivier et al (2008)	https://doi.org/10.1128/jcm.01451-08
200501000	France	Blood	Desnos-Ollivier et al (2008)	https://doi.org/10.1128/jcm.01451-08
200501201	France	Blood	Desnos-Ollivier et al (2008)	https://doi.org/10.1128/jcm.01451-08
200600033	France	Blood	Desnos-Ollivier et al (2008)	https://doi.org/10.1128/jcm.01451-08
200601194	France	Blood	Desnos-Ollivier et al (2008)	https://doi.org/10.1128/jcm.01451-08
200700175	France	Blood	Desnos-Ollivier et al (2008)	https://doi.org/10.1128/jcm.01451-08
200700593	France	Blood	Desnos-Ollivier et al (2008)	https://doi.org/10.1128/jcm.01451-08
200501146	France	Mouth (patient)	Desnos-Ollivier et al (2008)	https://doi.org/10.1128/jcm.01451-08
200500808	France	Nose	Desnos-Ollivier et al (2008)	https://doi.org/10.1128/jcm.01451-08
200501145	France	Sputum (patients)	Desnos-Ollivier et al (2008)	https://doi.org/10.1128/jcm.01451-08
200501317	France	Sputum (patients)	Desnos-Ollivier et al (2008)	https://doi.org/10.1128/jcm.01451-08
200600196	France	Sputum (patients)	Desnos-Ollivier et al (2008)	https://doi.org/10.1128/jcm.01451-08
200601082	France	Sputum (patients)	Desnos-Ollivier et al (2008)	https://doi.org/10.1128/jcm.01451-08
UFLA CAF719	Brazil	coffee	Duarte et al (2013)	https://doi.org/10.1007/s10482-012-9798-8
UFLA CAF733 (or CCMA0198)	Brazil	coffee	Duarte et al (2013)	https://doi.org/10.1007/s10482-012-9798-8
BBJ	Serbia	apple fruit	Dudaš et al (2026)	https://doi.org/10.1016/j.ijfoodmicro.2025.111442
unnamed	Brazil	coffee cherry sample	Evangelista et al (2015)	http://dx.doi.org/10.1016/j.ijfoodmicro.2015.06.008
CHAP-242	Brazil	bees Scaptotrigona postica	Fenner et al (2025)	https://doi.org/10.1080/10826068.2024.2414094
CHAP-248	Brazil	bees Scaptotrigona postica	Fenner et al (2025)	https://doi.org/10.1080/10826068.2024.2414094
M. caribbica 35	Brazil	flowers and endemic fruits	Fernández-Pacheco et al (2021)	10.1007/s42770-021-00541-z
M. caribbica 50	Brazil	flowers and endemic fruits	Fernández-Pacheco et al (2021)	10.1007/s42770-021-00541-z
Mc-52	Spain	grape	Fernandez-San Millan et al (2021)	https://doi.org/10.1016/j.biocontrol.2021.104683
unnamed	Brazil	patients with candidemia diagnosed	Francisco et al (2023)	https://doi.org/10.1128/spectrum.05115-22
unnamed	Brazil	patients with candidemia diagnosed	Francisco et al (2023)	https://doi.org/10.1128/spectrum.05115-22
unnamed	Brazil	patients with candidemia diagnosed	Francisco et al (2023)	https://doi.org/10.1128/spectrum.05115-22
unnamed	Brazil	patients with candidemia diagnosed	Francisco et al (2023)	https://doi.org/10.1128/spectrum.05115-22
unnamed	Brazil	patients with candidemia diagnosed	Francisco et al (2023)	https://doi.org/10.1128/spectrum.05115-22
unnamed	Brazil	patients with candidemia diagnosed	Francisco et al (2023)	https://doi.org/10.1128/spectrum.05115-22
unnamed	Brazil	patients with candidemia diagnosed	Francisco et al (2023)	https://doi.org/10.1128/spectrum.05115-22
unnamed	Brazil	patients with candidemia diagnosed	Francisco et al (2023)	https://doi.org/10.1128/spectrum.05115-22
unnamed	Ecuador	patients with candidemia diagnosed	Francisco et al (2023)	https://doi.org/10.1128/spectrum.05115-22
unnamed	Venezuela	patients with candidemia diagnosed	Francisco et al (2023)	https://doi.org/10.1128/spectrum.05115-22
unnamed	Venezuela	patients with candidemia diagnosed	Francisco et al (2023)	https://doi.org/10.1128/spectrum.05115-22
unnamed	Venezuela	patients with candidemia diagnosed	Francisco et al (2023)	https://doi.org/10.1128/spectrum.05115-22
RSL-4	Mexico	ramon fruits	Garza-Garza et al (2025)	https://doi.org/10.24275/rmiq/Bio25497
CHAP-280	Brazil	araucaria´s bark	Giehl et al (2025)	https://doi.org/10.3390/su17188134
CHAP-281	Brazil	araucaria´s bark	Giehl et al (2025)	https://doi.org/10.3390/su17188134
CHAP-282	Brazil	litter	Giehl et al (2025)	https://doi.org/10.3390/su17188134
CHAP-277	Brazil	soil	Giehl et al (2025)	https://doi.org/10.3390/su17188134
unnamed	United Kingdom	clinical isolated	Gorton et al (2014)	https://doi.org/10.1128/jcm.03489-13
unnamed	United Kingdom	clinical isolated	Gorton et al (2014)	https://doi.org/10.1128/jcm.03489-13
unnamed	United Kingdom	clinical isolated	Gorton et al (2014)	https://doi.org/10.1128/jcm.03489-13
C14LPc (isoleta/clone)	Brazil	gut diverticulum of Aedes aegypti	Gusmão et al (2007)	https://doi.org/10.1590/S0074-02762007000800005
P3a (isoleta/clone)	Brazil	gut diverticulum of Aedes aegypti	Gusmão et al (2007)	https://doi.org/10.1590/S0074-02762007000800005
MJTm3	Ethiopia	co-products and bio-wastes of sugar factories	Hawaz et al (2022)	https://doi.org/10.1186/s13213-022-01695-3
CY	India	cashew-fermented juice	Hebbale et al (2022)	https://doi.org/10.1007/s12155-021-10283-3
MAS2	Bangladesh	Ananas comosus (pineapple)	Islam et al (2021)	https://doi.org/10.1016/j.aqrep.2020.100575
unnamed	Iran	patients with onychomycosis	Jabrodini et al (2025)	https://doi.org/10.1186/s13104-025-07197-0
SXSp1	Pakistan	spines and leaves of S. xanthocarpum	Jan et al (2019)	https://doi.org/10.1042/BSR20190290
BY2	India	over-ripe banana	Joshi-Navare et al (2014)	https://doi.org/10.1002/ejlt.201300363
YE-0179	Dominican Republic	coconut fruit	Kachalkin et al (2022)	https://doi.org/10.3390/biotech11030038
YE-0735	Vietnam	guava fruit	Kachalkin et al (2022)	https://doi.org/10.3390/biotech11030038
YE-0503	Vietnam	jackfruit	Kachalkin et al (2022)	https://doi.org/10.3390/biotech11030038
YE-0204	Iran	Kiwi fruit	Kachalkin et al (2022)	https://doi.org/10.3390/biotech11030038
YE-0045	Brazil	mango fruit	Kachalkin et al (2022)	https://doi.org/10.3390/biotech11030038
YE-0625	Vietnam	passion fruit	Kachalkin et al (2022)	https://doi.org/10.3390/biotech11030038
YE-0878	Iran	watermelon fruit	Kachalkin et al (2022)	https://doi.org/10.3390/biotech11030038
A39.1	Thailand	tea leaves of Camellia sinensis var. assamica	Kanpiengjai et al (2016)	https://doi.org/10.1016/j.ijfoodmicro.2016.08.044
FLA47.1	Thailand	flowers of Camellia sinensis var. assamica	Kanpiengjai et al (2023)	https://doi.org/10.3389/fmicb.2023.1043430
unnamed	Thailand	corn leaves	Khunnamwong et al (2018)	https://doi.org/10.1016/j.funbio.2018.04.006
unnamed	Thailand	corn leaves	Khunnamwong et al (2018)	https://doi.org/10.1016/j.funbio.2018.04.006
unnamed	Thailand	corn leaves	Khunnamwong et al (2018)	https://doi.org/10.1016/j.funbio.2018.04.006
unnamed	Thailand	corn leaves	Khunnamwong et al (2018)	https://doi.org/10.1016/j.funbio.2018.04.006
unnamed	Thailand	corn leaves	Khunnamwong et al (2018)	https://doi.org/10.1016/j.funbio.2018.04.006
unnamed	Thailand	corn leaves	Khunnamwong et al (2018)	https://doi.org/10.1016/j.funbio.2018.04.006
unnamed	Thailand	corn leaves	Khunnamwong et al (2018)	https://doi.org/10.1016/j.funbio.2018.04.006
unnamed	Thailand	corn leaves	Khunnamwong et al (2018)	https://doi.org/10.1016/j.funbio.2018.04.006
unnamed	Thailand	corn leaves	Khunnamwong et al (2018)	https://doi.org/10.1016/j.funbio.2018.04.006
unnamed	Thailand	corn leaves	Khunnamwong et al (2018)	https://doi.org/10.1016/j.funbio.2018.04.006
unnamed	Thailand	corn leaves	Khunnamwong et al (2018)	https://doi.org/10.1016/j.funbio.2018.04.006
unnamed	Thailand	corn leaves	Khunnamwong et al (2018)	https://doi.org/10.1016/j.funbio.2018.04.006
unnamed	Thailand	corn leaves	Khunnamwong et al (2018)	https://doi.org/10.1016/j.funbio.2018.04.006
unnamed	Thailand	corn leaves	Khunnamwong et al (2018)	https://doi.org/10.1016/j.funbio.2018.04.006
unnamed	Thailand	rice leaves	Khunnamwong et al (2018)	https://doi.org/10.1016/j.funbio.2018.04.006
unnamed	Thailand	rice leaves	Khunnamwong et al (2018)	https://doi.org/10.1016/j.funbio.2018.04.006
unnamed	Thailand	rice leaves	Khunnamwong et al (2018)	https://doi.org/10.1016/j.funbio.2018.04.006
unnamed	Thailand	rice leaves	Khunnamwong et al (2018)	https://doi.org/10.1016/j.funbio.2018.04.006
unnamed	Thailand	rice leaves	Khunnamwong et al (2018)	https://doi.org/10.1016/j.funbio.2018.04.006
unnamed	Thailand	rice leaves	Khunnamwong et al (2018)	https://doi.org/10.1016/j.funbio.2018.04.006
unnamed	Thailand	rice leaves	Khunnamwong et al (2018)	https://doi.org/10.1016/j.funbio.2018.04.006
unnamed	Thailand	sugarcane leaves	Khunnamwong et al (2018)	https://doi.org/10.1016/j.funbio.2018.04.006
unnamed	Thailand	sugarcane leaves	Khunnamwong et al (2018)	https://doi.org/10.1016/j.funbio.2018.04.006
unnamed	Thailand	sugarcane leaves	Khunnamwong et al (2018)	https://doi.org/10.1016/j.funbio.2018.04.006
unnamed	Thailand	sugarcane leaves	Khunnamwong et al (2018)	https://doi.org/10.1016/j.funbio.2018.04.006
unnamed	Thailand	sugarcane leaves	Khunnamwong et al (2018)	https://doi.org/10.1016/j.funbio.2018.04.006
unnamed	Thailand	sugarcane leaves	Khunnamwong et al (2018)	https://doi.org/10.1016/j.funbio.2018.04.006
unnamed	Thailand	sugarcane leaves	Khunnamwong et al (2018)	https://doi.org/10.1016/j.funbio.2018.04.006
unnamed	Thailand	sugarcane leaves	Khunnamwong et al (2018)	https://doi.org/10.1016/j.funbio.2018.04.006
unnamed	Thailand	sugarcane leaves	Khunnamwong et al (2018)	https://doi.org/10.1016/j.funbio.2018.04.006
unnamed	Thailand	sugarcane leaves	Khunnamwong et al (2018)	https://doi.org/10.1016/j.funbio.2018.04.006
unnamed	Thailand	sugarcane leaves	Khunnamwong et al (2018)	https://doi.org/10.1016/j.funbio.2018.04.006
unnamed	Thailand	sugarcane leaves	Khunnamwong et al (2018)	https://doi.org/10.1016/j.funbio.2018.04.006
unnamed	Thailand	sugarcane leaves	Khunnamwong et al (2018)	https://doi.org/10.1016/j.funbio.2018.04.006
unnamed	Thailand	sugarcane leaves	Khunnamwong et al (2018)	https://doi.org/10.1016/j.funbio.2018.04.006
unnamed	Thailand	sugarcane leaves	Khunnamwong et al (2018)	https://doi.org/10.1016/j.funbio.2018.04.006
unnamed	Thailand	sugarcane leaves	Khunnamwong et al (2018)	https://doi.org/10.1016/j.funbio.2018.04.006
unnamed	Thailand	sugarcane leaves	Khunnamwong et al (2018)	https://doi.org/10.1016/j.funbio.2018.04.006
unnamed	Thailand	sugarcane leaves	Khunnamwong et al (2018)	https://doi.org/10.1016/j.funbio.2018.04.006
MG20W	Republic of Korea	plant rhizosphere soil	Kim et al (2015)	https://doi.org/10.1128/genomea.00127-15
unnamed	India	oil mill	Kumar et al (2020)	https://doi.org/10.1039/D0SE00922A
SCJ04KKU	Thailand	sugarcane juice	Laopaiboon et al (2021)	https://doi.org/10.3390/en14030557
SCJ07KKU	Thailand	sugarcane juice	Laopaiboon et al (2021)	https://doi.org/10.3390/en14030557
SCJ09KKU	Thailand	sugarcane juice	Laopaiboon et al (2021)	https://doi.org/10.3390/en14030557
SCJ14KKU	Thailand	sugarcane juice	Laopaiboon et al (2021)	https://doi.org/10.3390/en14030557
D	France	‘Queen Victoria’ pineapples fruits	Leneveu-Jenvrin et al (2020)	https://doi.org/10.3390/microorganisms8020185
F	France	‘Queen Victoria’ pineapples fruits	Leneveu-Jenvrin et al (2020)	https://doi.org/10.3390/microorganisms8020185
H	France	‘Queen Victoria’ pineapples fruits	Leneveu-Jenvrin et al (2020)	https://doi.org/10.3390/microorganisms8020185
I	France	‘Queen Victoria’ pineapples fruits	Leneveu-Jenvrin et al (2020)	https://doi.org/10.3390/microorganisms8020185
RK212	Thailand	sugarcane leaf	Limtong et al (2014)	http://dx.doi.org/10.1007/s11274-014-1602-7
RK258	Thailand	sugarcane leaf	Limtong et al (2014)	http://dx.doi.org/10.1007/s11274-014-1602-7
DMKU-RK240	Thailand	leaves of rice (Oryza sativa)	Limtong et al (2015)	https://doi.org/10.1007/s13213-014-0905-0
DMKU-RK273	Thailand	leaves of rice (Oryza sativa)	Limtong et al (2015)	https://doi.org/10.1007/s13213-014-0905-0
DMKU-RK279	Thailand	leaves of rice (Oryza sativa)	Limtong et al (2015)	https://doi.org/10.1007/s13213-014-0905-0
DMKU-RK282	Thailand	leaves of rice (Oryza sativa)	Limtong et al (2015)	https://doi.org/10.1007/s13213-014-0905-0
DMKU-RK461	Thailand	leaves of rice (Oryza sativa)	Limtong et al (2015)	https://doi.org/10.1007/s13213-014-0905-0
MKU-RK281	Thailand	leaves of rice (Oryza sativa)	Limtong et al (2015)	https://doi.org/10.1007/s13213-014-0905-0
Y4	Côte d'Ivoire (Ivory Coast)	coffee cherries from Robusta coffee (Coffea canephora)	López Rodríguez et al (2024)	https://doi.org/10.1016/j.ijfoodmicro.2024.110638
Pichia caribbica 161	South Shetland Islands, Antarctica	soil	Martorell et al (2017)	10.1002/jobm.201700021
Pichia caribbica 168	South Shetland Islands, Antarctica	soil	Martorell et al (2017)	10.1002/jobm.201700021
Pichia caribbica 171	South Shetland Islands, Antarctica	soil	Martorell et al (2017)	10.1002/jobm.201700021
Pichia caribbica 205	South Shetland Islands, Antarctica	soil	Martorell et al (2017)	10.1002/jobm.201700021
Pichia caribbica 256	South Shetland Islands, Antarctica	soil	Martorell et al (2017)	10.1002/jobm.201700021
Pichia caribbica 288	South Shetland Islands, Antarctica	soil	Martorell et al (2017)	10.1002/jobm.201700021
Pichia caribbica 59	South Shetland Islands, Antarctica	soil	Martorell et al (2017)	10.1002/jobm.201700021
Pichia caribbica 8	South Shetland Islands, Antarctica	soil	Martorell et al (2017)	10.1002/jobm.201700021
unnamed	Mozambique	Cassava Roasted Flour food	Massamby et al (2025)	https://doi.org/10.3390/microorganisms13010168
CC003	Brazil	ripe fruits of camu-camu (Myrciaria dubia, Kunth)	Matos et al (2021)	https://doi.org/10.1155/2021/9929059
CC006	Brazil	ripe fruits of camu-camu (Myrciaria dubia, Kunth)	Matos et al (2021)	https://doi.org/10.1155/2021/9929059
unnamed	Brazil	tibico grains (fermented beverage)	Miguel et al (2011)	https://doi.org/10.1007/s11274-010-0646-6
unnamed	Brazil	tibico grains (fermented beverage)	Miguel et al (2011)	https://doi.org/10.1007/s11274-010-0646-6
unnamed	Brazil	tibico grains (fermented beverage)	Miguel et al (2011)	https://doi.org/10.1007/s11274-010-0646-6
unnamed	Brazil	tibico grains (fermented beverage)	Miguel et al (2011)	https://doi.org/10.1007/s11274-010-0646-6
unnamed	Brazil	tibico grains (fermented beverage)	Miguel et al (2011)	https://doi.org/10.1007/s11274-010-0646-6
unnamed	Brazil	tibico grains (fermented beverage)	Miguel et al (2011)	https://doi.org/10.1007/s11274-010-0646-6
unnamed	Brazil	tibico grains (fermented beverage)	Miguel et al (2011)	https://doi.org/10.1007/s11274-010-0646-6
unnamed	Brazil	tibico grains (fermented beverage)	Miguel et al (2011)	https://doi.org/10.1007/s11274-010-0646-6
unnamed	Brazil	tibico grains (fermented beverage)	Miguel et al (2011)	https://doi.org/10.1007/s11274-010-0646-6
unnamed	Brazil	tibico grains (fermented beverage)	Miguel et al (2011)	https://doi.org/10.1007/s11274-010-0646-6
Isolate 11-1400	Mexico	nails of patients with onychomycosis	Montoya et al (2020)	https://doi.org/10.1016/j.mycmed.2021.101121
D4WPO1	South Africa	banana waste	Moremi et al (2019)	https://doi.org/10.1155/2020/5670936
MJTPm4	Ethiopia	co-products and bio-wastes of sugar factories	Moremi et al (2019)	https://doi.org/10.1186/s13213-022-01695-3
SHJF	Ethiopia	co-products and bio-wastes of sugar factories	Moremi et al (2019)	https://doi.org/10.1186/s13213-022-01695-3
D14W2	South Africa	marula wine	Moremi et al (2019)	https://doi.org/10.1155/2020/5670936
D14YE1	South Africa	marula wine	Moremi et al (2019)	https://doi.org/10.1155/2020/5670936
D14YE2	South Africa	marula wine	Moremi et al (2019)	https://doi.org/10.1155/2020/5670936
D14YE6	South Africa	marula wine	Moremi et al (2019)	https://doi.org/10.1155/2020/5670936
D28L3	South Africa	marula wine	Moremi et al (2019)	https://doi.org/10.1155/2020/5670936
D28L4	South Africa	marula wine	Moremi et al (2019)	https://doi.org/10.1155/2020/5670936
Mu 2.2f	South Africa	marula wine	Moremi et al (2019)	https://doi.org/10.1155/2020/5670936
unnamed	Côte d’Ivoire (Ivory Coast)	alcoholic fermentation of tchapalo	N’guessan et al (2011)	https://doi.org/10.1007/s10482-011-9560-7
unnamed	Côte d’Ivoire (Ivory Coast)	alcoholic fermentation of tchapalo	N’guessan et al (2011)	https://doi.org/10.1007/s10482-011-9560-7
unnamed	Côte d’Ivoire (Ivory Coast)	alcoholic fermentation of tchapalo	N’guessan et al (2011)	https://doi.org/10.1007/s10482-011-9560-7
unnamed	Côte d’Ivoire (Ivory Coast)	alcoholic fermentation of tchapalo	N’guessan et al (2011)	https://doi.org/10.1007/s10482-011-9560-7
unnamed	Côte d’Ivoire (Ivory Coast)	alcoholic fermentation of tchapalo	N’guessan et al (2011)	https://doi.org/10.1007/s10482-011-9560-7
unnamed	Côte d’Ivoire (Ivory Coast)	alcoholic fermentation of tchapalo	N’guessan et al (2011)	https://doi.org/10.1007/s10482-011-9560-7
unnamed	Iran	patients with cystic fibrosis	Nasri et al (2018)	https://doi.org/10.1111/myc.12898
unnamed	India	blood of patients	Nath et al (2017)	https://doi.org/10.4103/ijmm.IJMM_17_100
unnamed	India	blood of patients	Nath et al (2017)	https://doi.org/10.4103/ijmm.IJMM_17_100
unnamed	India	blood of patients	Nath et al (2017)	https://doi.org/10.4103/ijmm.IJMM_17_100
unnamed	India	urine of patients	Nath et al (2017)	https://doi.org/10.4103/ijmm.IJMM_17_100
unnamed	India	urine of patients	Nath et al (2017)	https://doi.org/10.4103/ijmm.IJMM_17_100
M2	Colombia	passion fruit agro-ecosystem	Navarro-Herrera and Ortiz-Moreno (2020)	https://doi.org/10.1186/s41938-020-00231-2
unnamed	Nigeria	wall painting	Obidi et al (2018)	https://doi.org/10.1080/00207233.2018.1459367
CHAP-245	Brazil	Brazilian native stingless bee T. angustula	Oliveira et al (2025)	https://doi.org/10.3390/microorganisms13071492
unnamed	Iran	pigeon droppings	Pakshir et al (2019)	https://pmc.ncbi.nlm.nih.gov/articles/PMC6811705/
KC556809.1	Brazil	spontaneous fermentation samples food	Palumbo et al 2024	https://doi.org/10.1007/s42770-024-01370-6
N9-1	China	Soil of Nanfeng mandarin plants	Peng et al (2018)	https://doi.org/10.1080/13102818.2018.1487337
N9-2	China	Soil of Nanfeng mandarin plants	Peng et al (2018)	https://doi.org/10.1080/13102818.2018.1487337
unnamed	Brazil	Spontaneous coffee fermentation	Pereira et al (2014)	https://doi.org/10.1016/j.ijfoodmicro.2014.07.008
unnamed	Brazil	Spontaneous coffee fermentation	Pereira et al (2014)	https://doi.org/10.1016/j.ijfoodmicro.2014.07.008
unnamed	Brazil	Spontaneous coffee fermentation	Pereira et al (2014)	https://doi.org/10.1016/j.ijfoodmicro.2014.07.008
unnamed	Brazil	Spontaneous coffee fermentation	Pereira et al (2014)	https://doi.org/10.1016/j.ijfoodmicro.2014.07.008
CCMA 1735	Brazil	Coffee cherries	Pereira et al (2021)	https://doi.org/10.1007/s11274-021-03017-2
VL3.2	Vietnam	soil	Phong et al (2019)	https://doi.org/10.1007/s13213-019-01468-5
M72	India	flowers (Madhuca indica)	Pooja et al (2023)	https://doi.org/10.1007/s13399-021-02067-8
unnamed	China	kiwifruit	Qiu et al (2022)	https://doi.org/10.1016/j.biocontrol.2022.105000
LUM001	Colombia	mango fruit	Ramírez-Castrillón et al (2019)	https://doi.org/10.1590/0001-3765201920190052
LUM003	Colombia	mango fruit	Ramírez-Castrillón et al (2019)	https://doi.org/10.1590/0001-3765201920190052
LUM007	Colombia	mango fruit	Ramírez-Castrillón et al (2019)	https://doi.org/10.1590/0001-3765201920190052
LUM008	Colombia	mango fruit	Ramírez-Castrillón et al (2019)	https://doi.org/10.1590/0001-3765201920190052
LUM009	Colombia	mango fruit	Ramírez-Castrillón et al (2019)	https://doi.org/10.1590/0001-3765201920190052
LUM011	Colombia	mango fruit	Ramírez-Castrillón et al (2019)	https://doi.org/10.1590/0001-3765201920190052
LUM012	Colombia	mango fruit	Ramírez-Castrillón et al (2019)	https://doi.org/10.1590/0001-3765201920190052
LUM053	Colombia	mango fruit	Ramírez-Castrillón et al (2019)	https://doi.org/10.1590/0001-3765201920190052
LUM054	Colombia	mango fruit	Ramírez-Castrillón et al (2019)	https://doi.org/10.1590/0001-3765201920190052
YS54	India	Gut of Colleopteran Insects (gut of beetles)	Rao et al (2007)	https://doi.org/10.1007/s00284-007-9005-8
AY 33-1	Thailand	fermented foods	Rattanapatpokin et al (2019)	https://doi.org/10.34436/sjse.1.1_62
A1S10Y2a	India	indigenous bamboo shoot fermentation	Romi et al (2014)	http://www.biomedcentral.com/1471-2180/14/52
A1S10Y3	India	indigenous bamboo shoot fermentation	Romi et al (2014)	http://www.biomedcentral.com/1471-2180/14/52
A1S10Y5	India	indigenous bamboo shoot fermentation	Romi et al (2014)	http://www.biomedcentral.com/1471-2180/14/52
Kw1S7Y2	India	indigenous bamboo shoot fermentation	Romi et al (2014)	http://www.biomedcentral.com/1471-2180/14/52
Kw3S2Y1	India	indigenous bamboo shoot fermentation	Romi et al (2014)	http://www.biomedcentral.com/1471-2180/14/52
Kw3S3Y3	India	indigenous bamboo shoot fermentation	Romi et al (2014)	http://www.biomedcentral.com/1471-2180/14/52
Kw3S3Y4	India	indigenous bamboo shoot fermentation	Romi et al (2014)	http://www.biomedcentral.com/1471-2180/14/52
GQ340429	Spain	Olive fruits	Romo-Sánchez et al (2010)	https://doi.org/10.1016/j.fm.2009.12.009
GQ340430	Spain	Olive fruits	Romo-Sánchez et al (2010)	https://doi.org/10.1016/j.fm.2009.12.009
GQ340431	Spain	Olive fruits	Romo-Sánchez et al (2010)	https://doi.org/10.1016/j.fm.2009.12.009
GQ340432	Spain	Olive fruits	Romo-Sánchez et al (2010)	https://doi.org/10.1016/j.fm.2009.12.009
GQ340446	Spain	Olive fruits	Romo-Sánchez et al (2010)	https://doi.org/10.1016/j.fm.2009.12.009
NBRIHCH_Y2	India	soil	Roy et al (2024)	https://doi.org/10.1016/j.chemosphere.2024.142413
UM-5	Mexico	rotten bagasse of Agave tequilana	Saucedo-Luna et al (2011)	https://doi.org/10.1007/s10295-010-0853-z
unnamed	India	Humboldtia brunonis plant leaves	Sheik et al (2018)	https://doi.org/10.1007/s13596-018-0297-y
unnamed	India	Humboldtia brunonis plant leaves	Sheik et al (2018)	https://doi.org/10.1007/s13596-018-0297-y
unnamed	India	Humboldtia brunonis plant leaves	Sheik et al (2018)	https://doi.org/10.1007/s13596-018-0297-y
unnamed	India	Humboldtia brunonis plant leaves	Sheik et al (2018)	https://doi.org/10.1007/s13596-018-0297-y
MYSY20	India	Beetle wine	Shruthi et al (2024)	https://doi.org/10.1007/s12602-024-10342-z
MYSY22	India	Fermented honey	Shruthi et al (2024)	https://doi.org/10.1007/s12602-024-10342-z
CCMA 1758	Brazil	naturally fermented table olives (Greek-style)	Simoes et al (2020)	https://doi.org/10.1111/jam.15065
CP02	India	soil	Singh et al (2024)	https://doi.org/10.1186/s13068-024-02475-8
DMKU-SP01	Thailand	sugarcane leaves	Srisuk et al (2019)	https://doi.org/10.1134/S0026261719030135
DMKU-SP05	Thailand	sugarcane leaves	Srisuk et al (2019)	https://doi.org/10.1134/S0026261719030135
DMKU-SP11	Thailand	sugarcane leaves	Srisuk et al (2019)	https://doi.org/10.1134/S0026261719030135
DMKU-SP119	Thailand	sugarcane leaves	Srisuk et al (2019)	https://doi.org/10.1134/S0026261719030135
DMKU-SP121	Thailand	sugarcane leaves	Srisuk et al (2019)	https://doi.org/10.1134/S0026261719030135
DMKU-SP142	Thailand	sugarcane leaves	Srisuk et al (2019)	https://doi.org/10.1134/S0026261719030135
DMKU-SP178	Thailand	sugarcane leaves	Srisuk et al (2019)	https://doi.org/10.1134/S0026261719030135
DMKU-SP197	Thailand	sugarcane leaves	Srisuk et al (2019)	https://doi.org/10.1134/S0026261719030135
DMKU-SP205	Thailand	sugarcane leaves	Srisuk et al (2019)	https://doi.org/10.1134/S0026261719030135
DMKU-SP24	Thailand	sugarcane leaves	Srisuk et al (2019)	https://doi.org/10.1134/S0026261719030135
DMKU-SP248	Thailand	sugarcane leaves	Srisuk et al (2019)	https://doi.org/10.1134/S0026261719030135
DMKU-SP320	Thailand	sugarcane leaves	Srisuk et al (2019)	https://doi.org/10.1134/S0026261719030135
DMKU-SP376	Thailand	sugarcane leaves	Srisuk et al (2019)	https://doi.org/10.1134/S0026261719030135
DMKU-SP377	Thailand	sugarcane leaves	Srisuk et al (2019)	https://doi.org/10.1134/S0026261719030135
DMKU-SP412	Thailand	sugarcane leaves	Srisuk et al (2019)	https://doi.org/10.1134/S0026261719030135
DMKU-SP44	Thailand	sugarcane leaves	Srisuk et al (2019)	https://doi.org/10.1134/S0026261719030135
DMKU-SP461	Thailand	sugarcane leaves	Srisuk et al (2019)	https://doi.org/10.1134/S0026261719030135
075_Mey_caribbica	Poland	fermented foods (persemon jam)	Staniszewski et al (2024)	https://doi.org/10.3390/app142411698
076_Mey_caribbica	Poland	fermented foods (persemon jam)	Staniszewski et al (2024)	https://doi.org/10.3390/app142411698
5XY2	Thailand	alcohol fermentation starter beverages	Sukpipat et al (2017)	http://dx.doi.org/10.1016/j.jbiosc.2016.07.011
CHAP-087	Brazil	corn residues	Tadioto et al (2022)	https://doi.org/10.1007/s11274-021-03221-0
CHAP-091	Brazil	corn residues	Tadioto et al (2022)	https://doi.org/10.1007/s11274-021-03221-0
CHAP-096	Brazil	corn residues	Tadioto et al (2022)	https://doi.org/10.1007/s11274-021-03221-0
CHAP-103	Brazil	corn residues	Tadioto et al (2022)	https://doi.org/10.1007/s11274-021-03221-0
SRA4.1	India	flowers of Erythrina suberosa Roxb	Tiwari et al (2022)	https://doi.org/10.1007/s00284-021-02700-9
SRA4.6	India	flowers of Erythrina suberosa Roxb	Tiwari et al (2022)	https://doi.org/10.1007/s00284-021-02700-9
SRA4.8	India	flowers of Erythrina suberosa Roxb	Tiwari et al (2022)	https://doi.org/10.1007/s00284-021-02700-9
G3-13(3)	Thailand	waste water of sugar factory	Tolieng et al (2018)	https://dx.doi.org/10.7324/JAPS.2018.8221
unnamed	Thailand	oral swab samples	Tosrisawatkasem et al (2025)	https://doi.org/10.1186/s12903-025-06334-2
unnamed	Thailand	oral swab samples	Tosrisawatkasem et al (2025)	https://doi.org/10.1186/s12903-025-06334-2
JA9	Brazil	decaying wood	Trichez et al (2019)	https://doi.org/10.1093/femsyr/foz034
DBVPG 4519 (This is the type strain)	Cuba	Sugarcane	Vaughan-Martini et al (2005)	https://doi.org/10.1016/j.femsyr.2004.10.008
L6A2	México	mangoes “Ataulfo”	Vázquez-González et al (2024)	https://doi.org/10.1016/j.foodhyd.2023.109343
unnamed	China	soil	Wu et al (2024)	https://doi.org/10.1016/j.postharvbio.2024.112797
JSU-1	China	soil	Xu et al (2013)	https://link.springer.com/article/10.1007/s00284-013-0359-9
NJC41	China	soybean plant infected with Corynespora cassiicola	Zhang et al (2023)	https://doi.org/10.1016/j.biocontrol.2023.105287
PF-7	China	passion fruit	Zhang et al (2025)	https://doi.org/10.1016/j.fbio.2025.106576
